# Supplementary material for: Do foot and mouth disease vaccines affect bovine bull fertility? A systematic review and meta-analysis
Source: Vet Anim Sci. 2026 May 6;33:100677. doi: 10.1016/j.vas.2026.100677 (PMC13191262; doi:10.1016/j.vas.2026.100677)
Supplement: Supplementary file 2 [file mmc2.xlsx]

## Sheet: Sheet1
Study ID	Randomsequencegeneration	Baselinecharacteristics	Allocationconcealment	Random housing performance	Blindingoftrial caregivers	Randomoutcomeassessment	Blinding ofoutcomeassessment	Incompleteoutcome	Selectivereporting	Otherbias
Study 1	high	low	high	low	high	unclear	unclear	low	low	low
Study 2	high	low	high	low	high	unclear	unclear	low	low	low
Study 3	high	high	high	high	high	unclear	unclear	low	low	low
Study 4	high	unclear	high	unclear	high	unclear	unclear	low	unclear	unclear
Study 5	high	unclear	high	unclear	high	unclear	unclear	low	unclear	high
Study 6	high	low	high	high	high	unclear	unclear	low	low	unclear
Study 7	high	low	high	high	high	unclear	unclear	low	low	low
Study 8	high	unclear	high	high	high	unclear	unclear	low	low	unclear
Study 9	high	low	high	high	high	unclear	unclear	unclear	unclear	unclear
Study 10	high	high	high	unclear	high	unclear	unclear	unclear	unclear	unclear
Study 11	high	high	high	unclear	high	unclear	unclear	unclear	unclear	high
Study 12	high	low	high	unclear	high	unclear	unclear	unclear	unclear	high
Study 13	high	low	high	unclear	high	unclear	unclear	unclear	unclear	high
