# Supplementary material for: Do foot and mouth disease vaccines affect bovine bull fertility? A systematic review and meta-analysis
Source: Vet Anim Sci. 2026 May 6;33:100677. doi: 10.1016/j.vas.2026.100677 (PMC13191262; doi:10.1016/j.vas.2026.100677)
Supplement: Supplementary file 3 [file mmc3.xlsx]

## Sheet: Sheet1
Study ID	I	II	III	IV	V	VI	VII	VIII	IX	X	XI	XII	XIII	XIV	XV
Study 1	Partly	No	Unclear	No	Yes	Partly	No	Unclear	Unclear	Yes	Unclear	Yes	Unclear	No	No
Study 2	Yes	Yes	Unclear	No	Yes	Partly	No	Unclear	Unclear	Yes	Unclear	Yes	Unclear	No	No
Study 3	Yes	Yes	Unclear	No	Yes	Partly	No	Unclear	Unclear	Yes	Unclear	Yes	Unclear	No	No
Study 4	Yes	Yes	Unclear	No	Yes	Yes	No	Unclear	Unclear	Yes	Unclear	Yes	Unclear	No	No
Study 5	Partly	No	Unclear	No	Yes	Partly	No	Unclear	Unclear	Yes	Unclear	Yes	Unclear	No	No
Study 6	Partly	Unclear	Unclear	No	Partly	Partly	No	Unclear	Unclear	Yes	Unclear	Unclear	Unclear	No	No
Study 7	Yes	Yes	Unclear	No	Yes	Yes	No	Unclear	Unclear	Yes	Unclear	Unclear	Unclear	No	Yes
Study 8	Yes	Yes	Unclear	No	Yes	Yes	No	Unclear	Unclear	Yes	Unclear	Yes	Unclear	No	Yes
Study 9	Partly	Unclear	Unclear	No	Partly	Partly	No	Unclear	Unclear	Yes	Unclear	Unclear	Unclear	No	No
Study 10	Partly	Unclear	Unclear	No	Yes	Yes	No	Unclear	Unclear	Yes	Unclear	Unclear	Unclear	No	No
Study 11	Partly	Yes	Unclear	No	Yes	Yes	No	Unclear	Unclear	Yes	Unclear	Yes	Unclear	No	No
Study 12	Yes	Yes	Unclear	No	Partly	Partly	No	Unclear	Unclear	Yes	Unclear	Unclear	Unclear	No	No
Study 13	Yes	Yes	Unclear	No	Partly	Partly	No	Unclear	Unclear	Yes	Unclear	Unclear	Unclear	No	No
